# Supplementary material for: Smoking influences the need for surgery in patients with the inflammatory bowel diseases: a systematic review and meta-analysis incorporating disease duration
Source: BMC Gastroenterol. 2016 Dec 21;16:143. doi: 10.1186/s12876-016-0555-8 (PMC5178080; doi:10.1186/s12876-016-0555-8)
Supplement: Additional file 9: — Raw study Data. Excel file containing hazard ratios from individual studies included in the meta-analysis. (XLSX 45 kb) [file 12876_2016_555_MOESM9_ESM.xlsx]

## Sheet: Crohn's disease
Study	Source of Patients	Age of Patients	Smoking Status	Timing	Dose of Smoking	HR	Low CI	High CI
Deepak 2015	Unclear		Current vs. never	Unclear		1.45	0.62	3.42
Deepak 2015	Unclear		Former vs. never	Unclear		0.73	0.28	1.88
Frolkis 2016	Population-based	17-40	Current vs. never	At diagnosis		0.85	0.55	1.29
Frolkis 2016	Population-based	>40	Current vs. never	At diagnosis		2.99	1.52	5.92
Frolkis 2016	Population-based	17-40	Former vs. never	At diagnosis		0.99	0.57	1.72
Frolkis 2016	Population-based	>40	Former vs. never	At diagnosis		1.37	0.57	3.29
Kariyawasam 2014	Tertiary-care centre		Current vs. never	At diagnosis		1.24	0.88	1.75
Kariyawasam 2014	Tertiary-care centre		Former vs. never	At diagnosis		1.14	0.82	1.58
Lawrance 2013	Tertiary-care centre		Current vs. never	At diagnosis		1.1	0.93	1.33
Lawrance 2013	Tertiary-care centre		Former vs. never	At diagnosis		1.13	0.87	1.47
Moon 2014	Tertiary-care centre		Current vs. never	At diagnosis		1.86	1.11	3.12
Moon 2014	Tertiary-care centre		Former vs. never	At diagnosis		1.78	1	3.15
Ng 2016	Population-based		Current vs. never	At diagnosis		2.07	0.24	18.21
Ng 2016	Population-based		Former vs. never	At diagnosis		1.63	0.49	5.48
Peyrin-Biroulet 2012	Population-based		Current vs. never	At diagnosis		1.7	1.1	2.7
Peyrin-Biroulet 2012	Population-based		Former vs. never	At diagnosis		1	0.5	1.9
Renda 2008	Tertiary-care centre		Current vs. never	At diagnosis		0.9	0.6	1.4
Renda 2008	Tertiary-care centre		Former vs. never	At diagnosis		0.8	0.4	1.5
Solberg 2007	Population-based		Current vs. never	At diagnosis	Low	0.8	0.4	1.4
Solberg 2007	Population-based		Current vs. never	At diagnosis	High	1.9	0.8	2.6
Solberg 2007	Population-based		Former vs. never	At diagnosis		0.8	0.4	1.6

## Sheet: Ulcerative colitis
Study	Source of Patients	Age of Patients	Smoking Status	Timing	HR	Low CI	High CI
Beaugerie 2001	Tertiary-care centre		Current vs. never	At study	1.845	0.514	7.453
Beaugerie 2001	Tertiary-care centre		Former vs. never	At study	1.795	0.542	6.852
Boyko 1988	HMO		Current vs. never	At diagnosis	1	0.4	2.5
Boyko 1988	HMO		Former vs. never	At diagnosis	1.5	0.6	4.1
Hoie 2007	Population-based		Current vs. never	At diagnosis	0.7	0.3	1.4
Hoie 2007	Population-based		Former vs. never	At diagnosis	1	0.5	2
Frolkis 2016	Population-based	17-40	Current vs. never	At diagnosis	0.37	0.14	1.01
Frolkis 2016	Population-based	>40	Current vs. never	At diagnosis	1.64	0.85	3.16
Frolkis 2016	Population-based	17-40	Former vs. never	At diagnosis	1.66	1.04	2.66
Frolkis 2016	Population-based	>40	Former vs. never	At diagnosis	1.25	0.77	2.04
